# Supplementary material for: Human skin triglycerides prevent bed bug (Cimex lectularius L.) arrestment
Source: Sci Rep. 2021 Dec 8;11:22906. doi: 10.1038/s41598-021-01981-1 (PMC8654864; doi:10.1038/s41598-021-01981-1)
Supplement: Supplementary file 1 — Supplementary Tables. [file 41598_2021_1981_MOESM1_ESM.xlsx]

## Sheet: Table S1 (TAGs List)
Supplementary material for: Human skin triglycerides prevent bed bug (Cimex lectularius L.) arrestment
Authors: Sudip Gaire†*, Zachary DeVries†*, Russell Mick, Richard G. Santangelo, Grazia Bottillo, Emanuela Camera, Coby Schal
†Both authors contributed equally
*Corresponding authors
Table S1: Lists of triglycerides found in detailed chemical analysis.
	Number of carbons	Number of double bonds	Average concentration %	Standard deviation			Notes:
TAG(36:0)	36	0	0.493392	0.0217617			TAG or TG = Triglycerides
TAG(37:0)	37	0	0.228336	0.00591902
TAG(38:0)	38	0	0.393325	0.0246228
TAG(39:0)	39	0	0.263531	0.0129418
TAG(40:0)	40	0	0.485436	0.0364145
TAG(41:0)	41	0	0.638564	0.0569312
TAG(42:0)	42	0	0.942544	0.049213
TAG(43:0)	43	0	0.898935	0.0470916
TAG(44:0)	44	0	0.699949	0.0255496
TAG(45:0)	45	0	0.507183	0.0234551
TAG(46:0)	46	0	0.396513	0.0296353
TAG(47:0)	47	0	0.254545	0.0235176
TAG(48:0)	48	0	0.173954	0.0365022
TAG(49:0)	49	0	0.14549	0.0479579
TAG(50:0)	50	0	0.0311541	0.019685
TAG(51:0)	51	0	0.0114552	0.0011419
TAG(52:0)	52	0	0.0107337	0.00519339
TAG(53:0)	53	0	0.0016493	0.000565543
TAG(54:0)	54	0	0.00670407	0.00643357
TAG(55:0)	55	0	0.00103475	0.000360113
TAG(56:0)	56	0	0.000563009	0.000470406
TAG(57:0)	57	0	0.00082495	7.33123e-05
TAG(36:1)	36	1	0.367378	0.08421
TAG(37:1)	37	1	0.381237	0.0365354
TAG(38:1)	38	1	0.591148	0.0235924
TAG(39:1)	39	1	0.579932	0.0133645
TAG(40:1)	40	1	1.07299	0.0657812
TAG(41:1)	41	1	1.26705	0.0167338
TAG(42:1)	42	1	2.65163	0.0633599
TAG(43:1)	43	1	3.5301	0.0233968
TAG(44:1)	44	1	5.65978	0.455377
TAG(45:1)	45	1	3.8891	0.27413
TAG(46:1)	46	1	3.96437	0.38572
TAG(47:1)	47	1	2.33164	0.233918
TAG(48:1)	48	1	2.40747	0.145736
TAG(49:1)	49	1	1.17125	0.088166
TAG(50:1)	50	1	0.942088	0.0357264
TAG(51:1)	51	1	0.331929	0.0167569
TAG(52:1)	52	1	0.194929	0.000490544
TAG(53:1)	53	1	0.0542459	0.0206743
TAG(54:1)	54	1	0.0555169	0.0141856
TAG(55:1)	55	1	0.018374	0.00335738
TAG(56:1)	56	1	0.00445422	9.98064e-05
TAG(57:1)	57	1	0.000993489	9.93846e-05
TAG(36:2)	36	2	0.127437	0.0717056
TAG(37:2)	37	2	0.243903	0.0724569
TAG(38:2)	38	2	0.257929	0.0400182
TAG(39:2)	39	2	0.311696	0.00871288
TAG(40:2)	40	2	0.656028	0.0030259
TAG(41:2)	41	2	0.934297	0.0186559
TAG(42:2)	42	2	2.06327	0.0870822
TAG(43:2)	43	2	2.48948	0.0505381
TAG(44:2)	44	2	5.28703	0.12984
TAG(45:2)	45	2	5.91418	0.27362
TAG(46:2)	46	2	7.06774	0.449108
TAG(47:2)	47	2	3.90434	0.0836204
TAG(48:2)	48	2	3.9047	0.00465498
TAG(49:2)	49	2	1.70749	0.125252
TAG(50:2)	50	2	1.52163	0.127761
TAG(51:2)	51	2	0.584819	0.0196563
TAG(52:2)	52	2	0.419159	0.0459836
TAG(53:2)	53	2	0.122751	0.0102729
TAG(54:2)	54	2	0.0844768	0.00609892
TAG(55:2)	55	2	0.0257497	0.00343449
TAG(56:2)	56	2	0.0142201	0.00677437
TAG(57:2)	57	2	0.00150945	0.000339428
TAG(40:3)	40	3	0.131028	0.0159019
TAG(41:3)	41	3	0.185522	0.0156185
TAG(42:3)	42	3	0.612067	0.0019754
TAG(43:3)	43	3	0.683498	0.00562936
TAG(44:3)	44	3	1.51513	0.0879675
TAG(45:3)	45	3	1.79069	0.0116758
TAG(46:3)	46	3	4.12158	0.213614
TAG(47:3)	47	3	2.91785	0.0149133
TAG(48:3)	48	3	3.77862	0.166774
TAG(49:3)	49	3	1.3846	0.0190306
TAG(50:3)	50	3	1.24122	0.0870196
TAG(51:3)	51	3	0.42765	0.0214873
TAG(52:3)	52	3	0.46646	0.0263868
TAG(53:3)	53	3	0.132239	0.0061793
TAG(54:3)	54	3	0.142935	0.0121539
TAG(55:3)	55	3	0.0242943	0.00205033
TAG(56:3)	56	3	0.0173155	0.000363413
TAG(57:3)	57	3	0.00220206	0.000100395
TAG(40:4)	40	4	0.0046456	0.00323257
TAG(41:4)	41	4	0.00434906	0.000186245
TAG(42:4)	42	4	0.033549	0.00785211
TAG(43:4)	43	4	0.0493621	0.00107965
TAG(44:4)	44	4	0.183061	0.00552347
TAG(45:4)	45	4	0.143804	0.0213745
TAG(46:4)	46	4	0.415837	0.022332
TAG(47:4)	47	4	0.381485	0.00810345
TAG(48:4)	48	4	0.87538	0.000131626
TAG(49:4)	49	4	0.425148	0.0285563
TAG(50:4)	50	4	0.649942	0.00283286
TAG(51:4)	51	4	0.201969	0.0188863
TAG(52:4)	52	4	0.365272	0.0388297
TAG(53:4)	53	4	0.058238	0.00480062
TAG(54:4)	54	4	0.140831	0.012303
TAG(55:4)	55	4	0.015573	0.00406981
TAG(56:4)	56	4	0.0189105	0.000752479
TAG(57:4)	57	4	0.00100616	0.000122338
TAG(50:5)	50	5	0.159057	0.00745766
TAG(51:5)	51	5	0.0564679	0.00915083
TAG(52:5)	52	5	0.112438	0.00144707
TAG(53:5)	53	5	0.028135	0.00485779
TAG(54:5)	54	5	0.159526	0.0266604
TAG(55:5)	55	5	0.0110813	0.00370453
TAG(56:5)	56	5	0.018027	0.0023152
TAG(57:5)	57	5	0.0020001	0.00134966
TAG(50:6)	50	6	0.00500351	0.000570392
TAG(51:6)	51	6	0.00406336	0.00208131
TAG(52:6)	52	6	0.00501048	0.0001091
TAG(53:6)	53	6	0.00709633	0.0043914
TAG(54:6)	54	6	0.176886	0.0480308
TAG(55:6)	55	6	0.00719397	0.00152161
TAG(56:6)	56	6	0.00442547	0.00193055
TAG(57:6)	57	6	0.0030523	0.000129686
		Total concentration %	100

## Sheet: Table S2 (TAGs structures)
Supplementary material for: Human skin triglycerides prevent bed bug (Cimex lectularius L.) arrestment
Table S2: Structures of triglycerides.
Chemical name	Formula	Number of carbons	Number of double bonds	Structure 1	Structure 2	Structure 3	Structure 4		Notes:
TAG(41:0)	C44 H84 O6	41	0	TG 12:0_14:0_15:0	TG 13:0_14:0_14:0				TAG or TG = Triglycerides
TAG(42:0)	C45 H86 O6	42	0	TG 14:0_14:0_14:0	TG 12:0_14:0_16:0	TG 13:0_14:0_15:0			C = Carbon
TAG(43:0)	C46 H88 O6	43	0	TG 13:0_14:0_16:0	TG 14:0_14:0_15:0				H = Hydrogen
TAG(44:0)	C47 H90 O6	44	0	TG 12:0_16:0_16:0	TG 14:0_14:0_16:0	TG 14:0_15:0_15:0	TG 13:0_15:0_16:0		O = Oxygen
TAG(45:0)	C48 H92 O6	45	0	TG 14:0_15:0_16:0
TAG(46:0)	C49 H94 O6	46	0	TG 12:0_16:0_18:0
TAG(47:0)	C50 H96 O6	47	0	TG 14:0_16:0_17:0	TG 15:0_16:0_16:0
TAG(48:0)	C51 H98 O6	48	0	TG 16:0_16:0_16:0	TG 14:0_16:0_18:0	TG 15:0_16:0_17:0
TAG(49:0)	C52 H100 O6	49	0	TG 16:0_16:0_17:0	TG 15:0_16:0_18:0
TAG(50:0)	C53 H102 O6	50	0	TG 16:0_16:0_18:0	TG 16:0_17:0_17:0	TG 15:0_17:0_18:0
TAG(51:0)	C54 H104 O6	51	0	TG 16:0_17:0_18:0
TAG(52:0)	C55 H106 O6	52	0	TG 16:0_18:0_18:0	TG 15:0_16:0_21:0
TAG(53:0)	C56 H108 O6	53	0	TG 14:0_17:0_22:0	TG 15:0_16:0_22:0	TG 15:0_18:0_20:0
TAG(54:0)	C57 H110 O6	54	0	TG 18:0_18:0_18:0	TG 16:0_18:0_20:0
TAG(41:1)	C44 H82 O6	41	1	TG 12:0_14:0_15:1	TG 13:0_14:0_14:1
TAG(42:1)	C45 H84 O6	42	1	TG 12:0_14:0_16:1	TG 14:0_14:0_14:1
TAG(43:1)	C46 H86 O6	43	1	TG 12:0_15:0_16:1	TG 13:0_14:0_16:1
TAG(44:1)	C47 H88 O6	44	1	TG 13:0_15:0_16:1	TG 14:0_14:0_16:1
TAG(45:1)	C48 H90 O6	45	1	TG 13:0_16:0_16:1	TG 14:0_15:0_16:1
TAG(46:1)	C49 H92 O6	46	1	TG 14:0_16:0_16:1	TG 15:0_15:0_16:1
TAG(47:1)	C50 H94 O6	47	1	TG 14:0_16:0_17:1	TG 14:0_17:0_16:1	TG15:0_16:0_16:1
TAG(48:1)	C51 H96 O6	48	1	TG 14:0_16:0_18:1	TG 14:0_18:0_16:1	TG 15:0_17:0_16:1	TG 16:0_16:0_16:1
TAG(49:1)	C52 H98 O6	49	1	TG 16:0_17:0_16:1	TG 15:0_16:0_18:1	TG 14:0_16:0_19:1
TAG(50:1)	C53 H100 O6	50	1	TG 16:0_16:0_18:1	TG 15:0_19:0_16:1
TAG(51:1)	C54 H102 O6	51	1	TG 15:0_18:0_18:1	TG 14:0_19:0_18:1	TG 15:0_20:0_16:1	TG 16:0_17:0_18:1
TAG(52:1)	C55 H104 O6	52	1	TG 16:0_20:0_16:1	TG 16:0_18:0_18:1	TG 18:0_18:0_16:1
TAG(53:1)	C56 H106 O6	53	1	TG 16:0_21:0_16:1	TG 15:0_22:0_16:1
TAG(54:1)	C57 H108 O6	54	1	TG 16:0_22:0_16:1	TG 18:0_20:0_16:1
TAG(42:2)	C45 H82 O6	42	2	TG 12:0_14:1_16:1	TG 14:0_14:1_14:1
TAG(43:2)	C46 H84 O6	43	2	TG 12:0_15:1_16:1	TG 14:0_14:1_15:1	TG 13:0_14:1_16:1
TAG(44:2)	C47 H86 O6	44	2	TG 13:0_15:1_16:1	TG 14:0_14:1_16:1
TAG(45:2)	C48 H88 O6	45	2	TG 14:0_15:1_16:1	TG 15:0_14:1_16:1	TG 13:0_16:1_16:1
TAG(46:2)	C49 H90 O6	46	2	TG 14:0_16:1_16:1	TG 15:0_15:1_16:1	TG 16:0_14:1_16:1
TAG(47:2)	C50 H92 O6	47	2	TG 14:0_16:1_17:1	TG 15:0_16:1_16:1	TG 16:0_15:1_16:1	TG 13:0_16:1_18:1
TAG(48:2)	C51 H94 O6	48	2	TG 16:0_16:1_16:1	TG 14:0_16:1_18:1	TG 15:0_16:1_17:1	TG 14:0_16:0_18:2
TAG(49:2)	C52 H96 O6	49	2	TG 15:0_16:1_18:1	TG 17:0_16:1_16:1
TAG(50:2)	C53 H98 O6	50	2	TG 16:0_16:0_18:2	TG 16:0_16:1_18:1
TAG(51:2)	C54 H100 O6	51	2	TG 15:0_16:0_20:2	TG 15:0_18:1_18:1	TG 16:0_17:1_18:1	TG 17:0_16:1_18:1
TAG(52:2)	C55 H102 O6	52	2	TG 16:0_16:1_20:1	TG 16:0_18:0_18:2	TG 16:0_18:1_18:1	TG 18:0_16:1_18:1
TAG(53:2)	C56 H104 O6	53	2	TG 16:0_18:1_19:1	TG 17:0_16:1_20:1	TG 17:0_18:1_18:1	TG 18:0_17:1_18:1
TAG(54:2)	C57 H106 O6	54	2	TG 16:0_16:1_22:1	TG 18:0_18:1_18:1	TG 20:0 _16:1_18:1	TG 22:0_14:1_18:1
TAG(44:3)	C47 H84 O6	44	3	TG 14:1_14:1_16:1
TAG(45:3)	C48 H86 O6	45	3	TG 14:1_15:1_16:1
TAG(46:3)	C49 H88 O6	46	3	TG 14:1_16:1_16:1
TAG(47:3)	C50 H90 O6	47	3	TG 14:1_16:1_17:1	TG 15:1_16:1_16:1
TAG(48:3)	C51 H92 O6	48	3	TG 16:1_16:1_16:1	TG 15:1_16:1_17:1	TG 14:0_16:1_18:2
TAG(49:3)	C52 H94 O6	49	3	TG 15:0_16:1_18:2	TG 15:1_16:1_18:1	TG 16:1_16:1_17:1
TAG(50:3)	C53 H96 O6	50	3	TG 16:1_16:1_18:1
TAG(54:3)	C57 H104 O6	54	3	TG 18:1_18:1_18:1	TG 16:0_16:1_22:2	TG 16:1_16:1_22:1	TG 17:1_18:1_19:1
TAG(54:4)	C57 H102 O6	54	4	TG 18:1_18:1_18:2
TAG(54:5)	C57 H100 O6	54	5	TG 18:1_18:2_18:2
TAG(54:6)	C57 H98 O6	54	6	TG 18:2_18:2_18:2	TG 18:0_18:2_18:4	TG 18:1_18:2_18:3
